# Supplementary material for: Marine Polyether Phycotoxin Palytoxin Induces Apoptotic Cell Death via Mcl-1 and Bcl-2 Downregulation
Source: Mar Drugs. 2023 Apr 6;21(4):233. doi: 10.3390/md21040233 (PMC10143546; doi:10.3390/md21040233)
Supplement: Supplementary file 1 [file marinedrugs-21-00233-s001.zip]

Archive with 1 entries (1 files):
- marinedrugs-2300114-supplementary.pdf
